# Supplementary material for: Okinawa-Based Nordic Diet Decreases Plasma Levels of IAPP and IgA against IAPP Oligomers in Type 2 Diabetes Patients
Source: Int J Mol Sci. 2024 Jul 12;25(14):7665. doi: 10.3390/ijms25147665 (PMC11276895; doi:10.3390/ijms25147665)
Supplement: Supplementary file 1 [file ijms-25-07665-s001.zip]

Archive with 1 entries (1 files):
- ijms-3075808-supplementary.pdf
